# Supplementary material for: CAR-T Cell Therapy for Acute Myeloid Leukemia: Where Do We Stand Now?
Source: Curr Oncol. 2025 May 30;32(6):322. doi: 10.3390/curroncol32060322 (PMC12191959; doi:10.3390/curroncol32060322)
Supplement: Supplementary file 1 [file curroncol-32-00322-s001.zip]

Archive with 1 entries (1 files):
- curroncol-3654519-supplementary.pdf
